# Supplementary material for: Peripheral Cycloalkyl Functionalized Tetradentate Platinum(II) Phosphorescent Complex: Synthesis, Optical Tuning, and OLED Applications
Source: Materials (Basel). 2025 Jun 21;18(13):2942. doi: 10.3390/ma18132942 (PMC12250862; doi:10.3390/ma18132942)
Supplement: Supplementary file 1 [file materials-18-02942-s001.zip]

Archive with 1 entries (1 files):
- materials-3652737-supplementary.pdf
